# Supplementary material for: The early infant gut microbiome varies in association with a maternal high-fat diet
Source: Genome Med. 2016 Aug 9;8:77. doi: 10.1186/s13073-016-0330-z (PMC4977686; doi:10.1186/s13073-016-0330-z)
Supplement: Additional file 3: — NHANES dietary calculations. (XLSX 128 kb) [file 13073_2016_330_MOESM3_ESM.xlsx]

## Sheet: Summary of Diet
Study_ID	Visit Number	Ounce grains	Gm Fiber	mg Calcium	% Energy from Fat	grams added sugar	Calories added sugar
NCS001	Visit 1	15.3547	26.8118	497.551	32.7315	60.4745	241.898
NCS001	Visit 2	2.89498	15.8764	667.918	28.9489	66.8052	267.221
NCS001	Visit 2	2.89498	15.8764	667.918	28.9489	66.8052	267.221
NCS002	Visit 1	1.60988	19.3469	757.615	32.1477	25.144	100.576
NCS003	Visit 1	5.34314	26.9638	976.462	39.3653	86.1761	344.704
NCS003	Visit 2	5.34314	27.8597	994.378	39.7768	50.0883	200.353
NCS004	Visit 1	0.606067	15.712	1052.35	34.7231	33.9338	135.735
NCS004	Visit 2	0.460105	12.4924	676.978	28.2917	19.3969	77.5875
NCS004	Visit 3	0.720151	15.9647	1616.15	25.7817	54.5675	218.27
NCS005	Visit 1	1.56224	20.4706	888.425	29.6867	23.8858	95.5432
NCS005	Visit 2	1.80354	23.9037	933.959	32.7541	45.7323	182.929
NCS005	Visit 3	0.775423	15.9984	628.374	28.9004	34.1079	136.432
NCS006	Visit 1	.	.	.	.	.	.
NCS006	Visit 3	0.844067	14.156	599.247	32.9386	39.4559	157.824
NCS007	Visit 1	.	.	.	.	.	.
NCS007	Visit 2	0.608217	12.9888	950.841	28.0725	103.032	412.126
NCS008	Visit 1	.	.	.	.	.	.
NCS008	Visit 2	2.25872	33.5216	1412.61	35.52	20.9197	83.6789
NCS008	Visit 3	0.844067	25.3574	1315.85	27.8869	30.4677	121.871
NCS009	Visit 1	.	.	.	.	.	.
NCS009	Visit 3	0.97128	16.4038	749.402	37.6992	85.0903	340.361
NCS010	Visit 1	.	.	.	.	.	.
NCS011	Visit 1	.	.	.	.	.	.
NCS011	Visit 2	0.113301	10.414	451.183	28.5585	17.2816	69.1264
NCS011	Visit 3	3.92042	19.2721	753.078	29.6342	30.11	120.44
NCS012	Visit 1	.	.	.	.	.	.
NCS012	Visit 2	4.68576	22.1034	734.329	32.5624	49.5909	198.363
NCS012	Visit 3	0.415432	13.0363	761.829	34.0507	79.5266	318.106
NCS013	Visit 1	.	.	.	.	.	.
NCS013	Visit 2	1.35607	17.1203	719.148	30.9527	44.6666	178.666
NCS013	Visit 3	4.54794	27.8757	1497	35.5821	61.0753	244.301
NCS014	Visit 1	.	.	.	.	.	.
NCS014	Visit 2	1.68255	13.1965	1260.87	30.2629	19.1128	76.4511
NCS014	Visit 3	0.0793699	7.87899	712.295	31.4725	17.7024	70.8096
NCS015	Visit 1	.	.	.	.	.	.
NCS016	Visit 1	.	.	.	.	.	.
NCS016	Visit 3	6.87959	28.8865	1033.54	23.3421	56.3267	225.307
NCS017	Visit 2	0.804481	12.8497	692.769	31.8311	2.75582	11.0233
NCS017	Visit 3	0.982621	14.9895	762.043	34.2005	34.8265	139.306
NCS018	Visit 1	.	.	.	.	.	.
NCS018	Visit 2	6.5366	23.7074	896.486	26.8775	49.4311	197.725
NCS018	Visit 3	1.04787	12.9096	802.077	30.5399	52.0942	208.377
NCS019	Visit 1	.	.	.	.	.	.
NCS019	Visit 2	0.270992	20.2775	963.265	26.5404	24.2057	96.8228
NCS020	Visit 1	.	.	.	.	.	.
NCS020	Visit 2	2.81589	22.0828	632.027	40.7345	37.5524	150.209
NCS020	Visit 3	4.86908	30.6196	834.896	37.5307	39.6359	158.543
NCS021	Visit 1	.	.	.	.	.	.
NCS021	Visit 3	17.0256	47.9552	1480.18	29.2483	62.2234	248.893
NCS022	Visit 2	1.17579	25.6454	799.881	30.1358	20.9893	83.9573
NCS022	Visit 3	1.80354	25.7187	1069.84	27.3804	51.2446	204.979
NCS023	Visit 1	.	.	.	.	.	.
NCS023	Visit 2	6.5366	24.359	777.15	29.1184	33.0039	132.016
NCS023	Visit 3	4.56456	18.5517	694.577	34.5083	28.6796	114.718
NCS024	Visit 1	.	.	.	.	.	.
NCS024	Visit 3	1.66013	27.6832	1055.94	34.4556	62.1776	248.711
NCS025	Visit 1	.	.	.	.	.	.
NCS025	Visit 2	2.7384	24.9712	1302.4	28.7909	47.134	188.536
NCS025	Visit 3	0.713556	17.2623	957.911	28.958	50.9946	203.978
NCS026	Visit 1	.	.	.	.	.	.
NCS026	Visit 3	3.12901	18.1523	2386.78	30.5682	23.0084	92.0337
NCS027	Visit 1	.	.	.	.	.	.
NCS027	Visit 2	1.31139	32.261	1589.76	37.6279	95.7366	382.946
NCS028	Visit 1	.	.	.	.	.	.
NCS029	Visit 1	.	.	.	.	.	.
NCS029	Visit 2	5.87232	24.3165	1433	36.2648	48.9804	195.922
NCS029	Visit 3	1.03	16.1815	540.203	31.5823	32.3819	129.527
NCS030	Visit 1	.	.	.	.	.	.
NCS030	Visit 2	1.17579	18.5375	1110.6	35.4754	83.6522	334.609
NCS030	Visit 3	3.70612	21.5595	887.071	38.2634	123.375	493.5
NCS031	Visit 1	.	.	.	.	.	.
NCS031	Visit 3	1.05887	17.3216	1476.1	29.296	22.453	89.8119
NCS032	Visit 2	0.825763	13.6404	739.328	34.2493	35.1119	140.447
NCS032	Visit 3	0.0689771	12.0553	820.348	47.0241	100.826	403.306
NCS033	Visit 2	0.270992	11.9069	663.449	31.0089	91.6213	366.485
NCS034	Visit 2	2.62371	15.9266	611.484	28.3152	25.0551	100.22
NCS034	Visit 3	1.93807	15.8731	613.353	29.931	37.482	149.928
NCS036	Visit 2	2.25872	26.9715	1451.26	28.3955	50.9038	203.615
NCS036	Visit 3	2.7384	25.8315	851.276	29.7018	44.9234	179.694
NCS037	Visit 3	0.0689771	11.9882	671.125	29.2585	82.6834	330.734
NCS038	Visit 2	7.78839	30.2046	822.579	28.6222	33.2875	133.15
NCS038	Visit 3	7.40262	34.1747	1233.75	39.8276	39.9788	159.915
NCS039	Visit 2	4.86908	18.404	480.453	32.4563	41.4471	165.788
NCS039	Visit 3	1.52428	14.1858	669.684	31.4458	42.4442	169.777
NCS040	Visit 2	1.6348	20.3665	885.874	37.0404	75.7615	303.046
NCS040	Visit 3	0.844067	18.0571	661.719	27.9336	84.0366	336.146
NCS041	Visit 2	12.5985	54.9239	3537.55	26.7729	81.081	324.324
NCS041	Visit 3	16.538	75.1611	3649.64	22.5013	64.9414	259.766
NCS042	Visit 3	23.5295	62.4674	2201.83	25.9461	102.261	409.042
NCS043	Visit 2	5.78782	27.8738	1112.82	31.7031	36.8363	147.345
NCS043	Visit 3	6.5366	43.4799	1621.54	31.002	90.3157	361.263
NCS044	Visit 2	0.586332	13.9284	515.176	30.6047	21.1115	84.4459
NCS044	Visit 3	0.566923	11.0599	542.772	31.7517	34.7036	138.815
NCS045	Visit 2	3.31458	40.546	2187.47	36.6579	117.621	470.483
NCS046	Visit 2	19.0132	72.6604	1654.49	35.5379	80.8931	323.572
NCS046	Visit 3	21.6017	63.7684	1794.37	48.8235	110.211	440.844
NCS047	Visit 2	3.0945	19.7522	821.762	30.529	49.5131	198.052
NCS047	Visit 3	24.1763	45.5181	799.06	31.0592	57.9555	231.822
NCS048	Visit 2	0.270992	12.2027	1717.46	36.8013	14.2443	56.9772
NCS049	Visit 2	3.63298	25.2367	1024.39	30.3983	65.0619	260.248
NCS049	Visit 3	0.536773	13.262	799.68	34.7041	61.006	244.024
NCS050	Visit 2	5.34314	24.5581	1312.53	33.6199	34.3872	137.549
NCS050	Visit 3	0.844067	17.4156	682.595	30.6775	29.5878	118.351
NCS051	Visit 2	0.982621	19.1844	720.661	31.7491	51.5087	206.035
NCS051	Visit 3	0.695748	10.4377	759.113	31.9518	128.521	514.084
NCS054	Visit 2	0.844067	15.5519	958.394	33.6989	15.5317	62.1268
NCS054	Visit 3	0.627345	11.0239	540.988	30.6242	11.6898	46.7591
NCS055	Visit 2	4.26988	22.1115	770.738	34.9919	40.0709	160.284
NCS055	Visit 3	7.82652	29.4471	1293.93	32.2504	69.4015	277.606
NCS056	Visit 2	5.65366	26.363	846.488	28.0325	33.2896	133.158
NCS058	Visit 3	1.70232	23.1785	788.007	31.0953	27.0945	108.378
NCS060	Visit 2	1.54567	16.5269	1233.07	33.0033	2.75582	11.0233
NCS060	Visit 3	1.77867	19.466	1286.79	32.4396	46.8483	187.393
NCS061	Visit 2	1.17579	12.7599	582.937	32.2675	25.1042	100.417
NCS061	Visit 3	0.536773	10.7796	646.553	30.4299	39.906	159.624
NCS062	Visit 2	1.80354	31.1656	1512.31	30.4584	61.0239	244.096
NCS062	Visit 3	38.7001	119.315	5148.89	15.4379	80.4848	321.939
NCS063	Visit 2	1.80354	25.6197	1067	35.2143	29.6222	118.489
NCS063	Visit 3	2.75277	25.5681	1656.93	25.876	35.883	143.532
NCS064	Visit 2	0.788216	15.8311	511.072	33.8897	67.18	268.72
NCS064	Visit 3	0.945167	13.8489	505.309	34.7271	64.2748	257.099
NCS066	Visit 2	6.5366	27.6605	918.438	33.7606	31.2904	125.162
NCS066	Visit 3	0.586332	17.9545	1372.88	31.0078	60.894	243.576
NCS067	Visit 3	6.5366	41.0693	1995.53	27.4768	28.6796	114.718
NCS067	Visit 3	6.5366	29.5184	1447.21	28.9613	28.6796	114.718
NCS068	Visit 2	0.775423	18.5249	964.235	38.84	116.357	465.427
NCS068	Visit 3	4.2188	25.1645	1517.37	31.1245	106.234	424.936
NCS069	Visit 2	1.17226	23.1077	879.257	29.4639	20.1016	80.4065
NCS069	Visit 3	0.844067	10.1008	496.51	30.9227	58.6709	234.684
NCS070	Visit 3	0.159231	11.9126	674.06	26.5441	31.9532	127.813
NCS071	Visit 2	1.98713	23.6023	1306.44	43.614	56.9205	227.682
NCS071	Visit 3	4.43973	27.2293	918.658	37.6973	78.8132	315.253
NCS072	Visit 2	2.45723	24.4417	862.199	26.6103	98.9372	395.749
NCS073	Visit 2	0.0793699	9.60593	1038.7	30.9487	26.978	107.912
NCS074	Visit 2	0.606067	14.0453	802.738	40.9393	125.787	503.146
NCS074	Visit 3	1.35607	33.4134	1973.25	31.3052	151.804	607.217
NCS075	Visit 2	4.68576	31.5287	2411.41	28.8292	59.7239	238.895
NCS075	Visit 3	0.775423	14.56	735.625	29.8331	34.9823	139.929
NCS076	Visit 3	1.35607	17.4394	1202.6	30.0037	58.0467	232.187
NCS077	Visit 2	0.162299	17.5778	1200.09	40.2067	37.1898	148.759
NCS077	Visit 3	0.436653	18.845	1576.86	40.8678	69.4554	277.822
NCS078	Visit 3	9.28412	63.4205	1433.34	23.9619	109.157	436.627
NCS079	Visit 3	3.13947	22.146	977.263	39.8938	79.7687	319.075
NCS080	Visit 2	0.0689771	10.6085	1372.4	32.5308	73.2486	292.994
NCS200	Visit 1	0.432305	35.4911	1024.68	47.2791	79.6271	318.508
NCS201	Visit 1	0.795223	11.884	606.585	32.3818	28.9893	115.957
NCS202	Visit 1	8.30153	56.8536	2008.16	34.0443	115.304	461.215
NCS203	Visit 1	3.0945	21.2653	800.33	29.2366	41.3436	165.375
NCS204	Visit 1	3.99639	38.1287	1625.67	25.0391	69.7962	279.185
NCS205	Visit 1	1.60988	26.0946	1245.24	37.4426	75.7107	302.843
NCS206	Visit 1	0.246737	9.96179	642.032	31.9084	101.46	405.841
NCS207	Visit 1	4.39762	32.1941	1428.23	30.5524	79.3699	317.479
NCS208	Visit 1	2.85298	26.9576	1647.04	24.6967	51.8383	207.353
NCS209	Visit 1	0.299097	11.4652	1233.75	31.8515	30.1844	120.737
NCS210	Visit 1	0.606067	16.9101	755.829	44.8199	64.7057	258.823
NCS211	Visit 1	6.47209	37.3289	1508.48	46.9091	89.96	359.84
NCS212	Visit 1	0.606067	22.5116	1639.87	18.4077	39.8979	159.592
NCS213	Visit 1	3.92042	40.5977	1692.88	35.3111	169.799	679.198
NCS214	Visit 1	1.6165	17.2696	733.716	40.2712	24.1872	96.7489
NCS215	Visit 1	0.299177	9.24251	718.083	31.2719	25.5048	102.019
NCS216	Visit 1	2.62659	22.9836	1605.02	14.0373	67.7758	271.103
NCS217	Visit 1	2.74663	56.124	3147.75	46.3981	150.503	602.013
NCS218	Visit 1	1.51468	21.7474	1099.64	35.2554	76.9184	307.673
NCS219	Visit 1	1.35607	24.9656	1382.29	23.6536	76.2815	305.126
NCS220	Visit 1	0.703576	17.6847	1426.03	29.7734	66.0688	264.275
NCS222	Visit 1	0.172819	10.2537	722.242	31.6075	81.8822	327.529
NCS223	Visit 1	5.2625	53.9117	2175.58	55.1854	48.5217	194.087
NCS224	Visit 1	0.128936	24.2608	1012.09	.	66.1073	264.429
NCS225	Visit 1	1.36205	21.1233	1046.3	28.9691	116.495	465.98
NCS226	Visit 1	1.07579	32.0581	4782.27	39.3153	78.4056	313.622
NCS227	Visit 1	0.258864	16.3357	1462.2	40.77	32.6624	130.65
NCS228	Visit 1	1.67739	26.7014	1992.66	26.6577	29.0519	116.207
NCS230	Visit 1	1.38626	46.4908	1981.97	34.0941	159.011	636.046
NCS231	Visit 1	6.58354	51.203	4404.3	25.098	127.629	510.516
NCS232	Visit 1	4.8519	.	.	26.8148		.
NCS233	Visit 1	6.61489	34.6351	1473.52	29.2505	80.9787	323.915
NCS234	Visit 1	0.632805	30.8218	1786.2	27.1378	35.9338	143.735
NCS236	Visit 1	1.46741	23.137	1211.02	41.8703	54.9214	219.686
NCS237	Visit 1	17.3991	100.213	3507.62	42.3038	340.666	1362.66
NCS238	Visit 1	2.06205	18.6406	1182.19	30.9565	46.9903	187.961
NCS239	Visit 1	5.64312	31.3625	1087.16	33.2453	105.227	420.908
NCS240	Visit 1	5.87232	31.1469	1790.74	36.0892	39.6923	158.769
NCS241	Visit 1	0.0689771	12.0614	527.903	29.8464	23.0618	92.247
NCS242	Visit 1	0.678314	17.7114	1216.98	31.5873	63.9313	255.725
NCS243	Visit 1	0.170028	.	.	31.298	19.7159	78.8637
NCS244	Visit 1	1.77172	21.4294	1439.97	33.2146	29.7752	119.101
NCS245	Visit 1	6.86833	41.2848	1840.55	41.5349	78.8717	315.487
NCS246	Visit 1	4.26988	31.9593	2859.13	27.8741	29.3381	117.353
NCS247	Visit 1	6.67192	23.6639	1183.91	28.7002	85.3617	341.447
NCS248	Visit 1	0.496704	21.3858	1462.59	37.9194	49.1175	196.47
NCS249	Visit 1	2.7384	23.1298	1215.3	40.8309	20.0952	80.3809
NCS250	Visit 1	0.844067	20.511	989.517	33.569	45.0608	180.243
NCS251	Visit 1	0.747275	15.2666	1085.68	34.987	32.471	129.884
NCS252	Visit 1	0.159231	11.6024	1132.46	33.2166	161.755	647.019
NCS253	Visit 1	0.247647	18.3854	1033.49	31.6687	54.0181	216.072
NCS254	Visit 1	0.184205	15.193	993.78	30.1957	12.1944	48.7777
NCS255	Visit 1	1.60794	24.268	918.484	38.6726	137.871	551.484
NCS256	Visit 1	4.42748	28.9341	1159.32	32.7963	89.1113	356.445
NCS257	Visit 1	2.40214	24.3443	1181.47	27.5745	25.4283	101.713
NCS258	Visit 2	0.380703	12.5815	724.225	32.0872	50.7072	202.829
NCS259	Visit 1	4.19406	21.3418	1043.3	27.6213	49.3818	197.527
NCS260	Visit 1	0.825763	15.55	832.504	32.1879	49.3926	197.57
NCS261	Visit 1	0.285281	15.5237	752.895	29.8247	27.359	109.436
NCS262	Visit 1	2.48445	20.9886	869.905	40.7947	26.1968	104.787
NCS263	Visit 1	1.4525	16.3877	772.053	31.8854	56.8245	227.298
NCS264	Visit 1	0.186525	12.7875	844.731	43.7395	32.0245	128.098
NCS265	Visit 1	4.15436	28.7305	1160.19	40.1658	40.8103	163.241
NCS266	Visit 1	1.71214	23.2933	1570.46	30.7737	67.7682	271.073
NCS267	Visit 1	6.55065	38.8848	2898.55	37.5048	106.159	424.638
NCS268	Visit 1	0.0689771	17.2272	3063.29	40.104	111.04	444.159
NCS269	Visit 1	4.68576	28.7016	831.355	29.735	33.108	132.432
NCS270	Visit 1	2.09224	20.1908	1307.33	24.5262	128.922	515.69
NCS271	Visit 1	0.793871	22.2001	1580.45	29.8348	56.8144	227.258
NCS272	Visit 1	5.34314	44.504	1999.8	32.6747	72.6814	290.726
NCS273	Visit 1	1.64078	23.0019	827.709	28.0999	31.725	126.9
NCS274	Visit 1	0.0770948	18.5302	832.319	35.2775	44.1721	176.688
NCS275	Visit 1	6.84267	29.1454	1405.69	33.9316	58.8971	235.588
NCS276	Visit 1	0.773812	25.1256	1748.47	19.5093	73.3835	293.534
NCS278	Visit 1	0.309159	15.9732	707.927	30.5101	32.5571	130.228
NCS279	Visit 1	1.77353	28.8885	1066.96	47.5402	106.758	427.034
NCS280	Visit 1	1.51849	26.9646	656.425	31.6897	26.1805	104.722
NCS281	Visit 1	5.20619	27.9768	844.071	29.3192	35.8979	143.592
NCS282	Visit 1	1.34167	17.3222	810.711	37.1658	58.9105	235.642
NCS283	Visit 1	1.93522	15.5433	527.638	37.271	17.3274	69.3094
NCS284	Visit 1	0.817136	24.4995	778.111	27.4985	51.9357	207.743
NCS285	Visit 1	4.9873	.	.	.	.	.

## Sheet: Calculations
Study_ID	Visit Number	Friends_neighbors	Friends_neighbors_specify	Food_allergies	Food_allergies_specify	Special_diet	Special_diet_specify	Vitamins	Vitamins_specify	Vitamins_Other	Nutrition	Water	Prepared Food	Cereal	cereal_type	cereal_type2	milk_type	milk_other	Cereal	milk	soda	fruit_juice	coffee_tea	fruit_drinks	fruit	salad	fried_potatoes	other_potatoes	beans	brown_rice	vegetables	salsa	pizza	tomato_sauce	cheese	unpast_cheese	red_meat	processed_meat	whole_bread	choc_candy	donut_sweets	cookies	ice_cream	popcorn	yogurt
NCS001	Visit 1	Yes		No		None		Yes	Prenatal Vitamins		NA/Don't know	Bottled	Sometimes	1 time day	honey nut cheerios		0		1	0	0.083	0	2	0	0.143	0.033	0	0.286	0.143	0.786	0.143	0.143	0	0	0.083	0	0	0	2	0	0	0	0	0.286	0
NCS001	Visit 2	Yes		No		Diabetic		Yes	Prenatal Vitamins		Very	Bottled	Sometimes	3-4 times week	Honey Nut Cheerios		-0.00867		0.5	0.786	0.083	0.083	2	0	0.286	0.143	0.083	0.143	0.083	0.083	0.5	0	0	0	0.143	0	0	0.143	0.143	0.083	0	0.786	0	0.5	0.083
NCS001	Visit 2	Yes		No		Diabetic		Yes	Prenatal Vitamins		Very	Bottled	Sometimes	3-4 times week	Honey Nut Cheerios		-0.00867		0.5	0.786	0.083	0.083	2	0	0.286	0.143	0.083	0.143	0.083	0.083	0.5	0	0	0	0.143	0	0	0.143	0.143	0.083	0	0.786	0	0.5	0.083
NCS002	Visit 1	No	less sugar	Yes	pork	Diabetic		Yes	Prenatal Vitamins		Very	Bottled	Sometimes	2 times week	kellogs corn flakes		0.00272		0.286	0.5	0.143	0	0	0	2	1	0.033	0.286	0.5	0	0.286	0.286	0	0.143	1	0	0.143	0.083	1	0	0	0	0	0	0
NCS003	Visit 1	Yes		No		Diabetic		Yes	Prenatal Vitamins		Very	Bottled	All the time	1 time day	corn flakes		0.00842		1	1	0.286	1	1	1	1	0.286	0.143	0	0.286	0	0.143	1	0	0.5	0.5	0	0.083	0.143	0.5	0	0	0	0	0	1
NCS003	Visit 2	Yes		No		Diabetic		Yes	Prenatal Vitamins		Very	Bottled	Most of the time	1 time day	corn flakes		0.00842		1	1	0.143	1	1	0	1	0.143	0.286	0	0.286	0	0.143	1	0	0.5	0.5	0	0.083	0.083	0.5	0	0	0	0	0	1
NCS004	Visit 1	Yes		No		Diabetic		Yes	Prenatal Vitamins, Iron		Very	Bottled	Sometimes	2 times week	Cheerios		0.00842		0.286	0.5	0	0	0.286	0	1	1	0	0	0.5	0	0.5	0.286	0.083	0.083	1	1	0.5	0	0	0	0	0	0.5	0	0.143
NCS004	Visit 2	Yes		No		Diabetic		Yes	Prenatal Vitamins, Iron		Very	Bottled	Sometimes	1 time week	Cheerios		-0.00867		0.143	0.286	0	0.286	0	0	1	0.143	0.143	0.083	0.286	0.143	0.083	0.083	0	0.083	1	0	0.286	0	0.083	0	0	0.083	0.143	0	0.083
NCS004	Visit 3	Yes		No		None		No			Very	Bottled	Sometimes	2 times week	Honey Nut Cheerios		0.00272		0.286	1	0.143	2	0	0	1	0	0.143	0	0	0	0.5	0	0	0.143	1	1	0.5	0	0.143	0.083	0	0.5	1	0	0.143
NCS005	Visit 1	Yes		No		Diabetic		Yes	Prenatal Vitamins		Very	Bottled	Sometimes	2 times week	cheerios		0.00272		0.286	1	0	0.5	0	0	2	0.143	0	0	0.286	0	1	0.286	0.033	0.286	0.083	0.083	0.083	0.033	1	0	0.083	0.143	0.083	0	1
NCS005	Visit 2	No		No		Diabetic		Yes	Prenatal Vitamins		Very	Bottled	Sometimes	3-4 times week	honey nut cheerios	corn flakes	0.00272		0.5	1	0	0.286	0.286	0	2	0.5	0.143	0.143	0.286	0	1	0.5	0	0.286	0.286	0	0.5	0	0.5	0	0.286	0.5	0.286	0	1
NCS005	Visit 3	Yes		No		None		No			Very	Bottled	Sometimes	2 times week	Honey nut cheerios	corn flakes	0.00272		0.286	0.5	0	0.786	0.5	0	2	0.5	0	0	0	0	0.5	0.286	0	0.286	0	0	0	0	0.286	0	0.286	0	0	0	1
NCS006	Visit 1	Yes		No		None		Yes	Prenatal Vitamins, Iron		Mostly	Bottled	Sometimes
NCS006	Visit 3	Yes		No		None		Yes	Iron		Moderately	Bottled	Sometimes	2 times week	cheerios		0.00272		0.286	0.5	0	0.286	1	0	0.786	0.286	0	0.143	0.5	0	0.083	0.286	0.033	0.033	0.083	0	0.143	0.286	0.286	0	0.143	0.143	0	0	0
NCS007	Visit 1	Yes		No		None		Yes	Prenatal Vitamins		Very	Bottled	About half the time
NCS007	Visit 2	Yes		No		None		Yes	Prenatal Vitamins		Somewhat	Bottled	Most of the time	1 time day			0.00272		1	1	1	1	0.083	0.143	1	0.033	0.083	0	0.033	0	0.083	0	0.033	0	0.083	0	1	1	1	2	0	0.083	0.286	0	0.286
NCS008	Visit 1	No	less grease	No		Diabetic		Yes	Prenatal Vitamins		Very	Bottled	Never
NCS008	Visit 2	No	diabetes	No		Diabetic		Yes	Prenatal Vitamins		Very	Bottled	Never	2 times week	total		0	almond	0.286	2	0	1	0	0	2	2	0	0.286	1	0.286	2	1	0	0.143	0.143	0	0	0	1	0	0	0.033	0.143	0	0
NCS008	Visit 3	Yes	soups, no carne	No		None		Yes	Other	regular	Very	Bottled	Never	2 times week	fiber one		0.00272	organic	0.286	2	0.083	0.5	0.286	0	2	1	0	0.5	1	0	2	0	0	0	0.5	0	0.143	0	0.286	0.083	0	0.083	0.033	0	0.5
NCS009	Visit 1	Yes	low sugar	No		Diabetic		Yes	Prenatal Vitamins		Very	Bottled	Sometimes
NCS009	Visit 3	Yes		No		None		Yes	Prenatal Vitamins		Very	Tap	Sometimes	2 times week	Oatmeal		0.00272		0.286	0.286	1	0.5	0.286	0	1	0.786	0.143	0	0	0	0.5	1	0.143	0	0.5	0	0.5	0.143	0.143	0.5	0.5	0.286	0	0.5	0.5
NCS010	Visit 1	Yes		No		None		Yes	Prenatal Vitamins, Iron		Very	Bottled	All the time
NCS011	Visit 1	Yes		Yes	pork	Diabetic		Yes	Prenatal Vitamins		Very	Bottled	Sometimes
NCS011	Visit 2	Yes		No		Diabetic		Yes	Prenatal Vitamins		Very	Bottled	Sometimes	never			-0.00867		0	0.083	0	0	0.143	0	1	0.143	0	0	0.286	0	0.286	0.143	0	0.143	0	0	0	0	0.143	0	0	0	0.143	0	0
NCS011	Visit 3	No	diabetic diet	Yes	pork	Diabetic		Yes	Prenatal Vitamins		Very	Bottled	Never	1 time day	Corn Flakes		0.00272		1	1	0	0.5	0	0	0.5	0	0	0	0.286	0	0.286	0	0	0.143	0.143	0	0.286	0	0.143	0	0	0	0	0	0.5
NCS012	Visit 1	Yes		Yes	meat	Vegetarian		Yes	Prenatal Vitamins, Iron		Very	Tap	Never
NCS012	Visit 2	Yes		No		None		Yes	Prenatal Vitamins		Very	Tap	Never	1 time day	corn flakes		0.00842		1	1	0	0.143	1	0	1	0.286	0	1	0.143	0	1	0	0	0	0	0	0	0	0.5	0	0	0.286	0	0	0
NCS012	Visit 3	Yes		No		Lactose intolerance		Yes	Prenatal Vitamins, Iron		Somewhat	Bottled	Never	1 time month	oatmeal		-0.00196	lactose-free	0.033	0.033	0	0	2	0	0.083	0.083	1	0.286	0.286	0.033	0.5	0	0	0	0	0	0.5	0.033	0.286	0	0.083	0.083	2	0.286	0.286
NCS013	Visit 1	Yes		No		None		Yes	Prenatal Vitamins, Iron		Very	Filtered	Sometimes
NCS013	Visit 2	Yes		No		Diabetic		Yes	Prenatal Vitamins, Iron		Very	Bottled	Sometimes	3-4 times week	cheerios		0.00272		0.5	0.5	0	0	0	0	1	0	0.143	0	0.5	0	0.5	0	0	0	0.286	0	0.5	0	0	0.143	0	0.286	0.786	0	0.786
NCS013	Visit 3	Yes		No		None		Yes	Prenatal Vitamins, Iron		Somewhat	Filtered	Sometimes	1 time day	corn flakes	honey bunches of oats	0.00272		1	2	0.286	0.286	0	0.143	1	0	0.286	0	0.5	0	0.286	0.5	0.143	0	0.5	0.143	0.5	0.286	0	0.286	0	0.143	0.5	0.083	0.5
NCS014	Visit 1	No	diabetic diet	No		Diabetic		Yes	Prenatal Vitamins		Mostly	Bottled	Sometimes
NCS014	Visit 2	Yes		No		Diabetic		Yes	Prenatal Vitamins		Very	Bottled	Sometimes	never			-0.00196		0	1	0	0	0.286	0	1	0.5	0	0.083	0	0	0.5	0.083	0	0.033	1	1	0.5	0	2	0	0	0	0.083	0	0.143
NCS014	Visit 3	No	wheat bread, gen preg diet, caldo de pollo	No		Lactose intolerance		Yes	Prenatal Vitamins		Very	Bottled	Never	never			0		0	0	0	0	0	0.083	0	0.083	0	0.143	0	0	0.5	0	0	0.033	1	1	0	0	0	0.143	0	0	0	0.033	0
NCS015	Visit 1	Yes		No		None		Yes	Prenatal Vitamins		Very	Bottled	Never
NCS016	Visit 1	No	diabetic/low sugar	No		Diabetic		Yes	Prenatal Vitamins		Very	Bottled	Sometimes
NCS016	Visit 3	No	lots of tortillas + cheese, lots of soup, bread, cereal	Yes	bananas	None		Yes	Prenatal Vitamins		Very	Bottled	Never	1 time day	corn flakes	cheerios - multigrain	0	lactose free	1	1	0.286	2	1	0	2	0	0	0.083	0.143	0	0.5	0	0	0.083	0.5	0	0.5	0.083	1	0	0	0.033	0	0.083	0.143
NCS017	Visit 2	Yes		No		Diabetic		Yes	Prenatal Vitamins		Very	Tap	Never	never			0.00272		0	1	0	0	0	0	1	1	0	0.143	0.143	0.143	1	0.143	0	0.143	0	0	0.143	0	1	0	0	0	0	0	0
NCS017	Visit 3	Yes		No		None		No			Moderately	Bottled	Never	2 times week	corn flakes		0.00272		0.286	1	0	0.143	0.5	0	1	0.286	0	0.033	0.286	0	0.5	0.5	0	0.083	0	0	0.5	0	0.5	0	0	0.5	0	0	0
NCS018	Visit 1	No	low sugar	No		Diabetic		Yes	Prenatal Vitamins		Very	Filtered	Sometimes
NCS018	Visit 2	No	diabetic	No		Diabetic		Yes	Prenatal Vitamins		Very	Bottled	Sometimes	1 time day	cheerios		-0.00867		1	1	0.143	1	0	0.286	1	0.286	0.083	0.143	0.143	0	0.286	0.143	0	0.083	0.5	0	0.083	0.083	1	0	0	0.083	0.083	0	0.5
NCS018	Visit 3	Yes		No		None		Yes	Prenatal Vitamins		Moderately	Bottled	Never	2 times week	honey nut cheerios		0.00272		0.286	1	0.286	0.5	0.286	0	0.5	0.286	0.143	0.083	0.083	0	0.143	0	0	0.083	0.5	0	0.5	0.143	0.5	0	0.5	0.286	0.143	0	0
NCS019	Visit 1	Yes		No		None		Yes	Prenatal Vitamins		Very	Filtered	Never
NCS019	Visit 2	Yes		No		None		Yes	Prenatal Vitamins		Very	Bottled	Never	1 time week	corn flakes		0.00272		0.143	1	0.033	2	0	0	2	0	0	0	1	0	0.083	0.286	0.033	0.033	0	0	1	0.143	0	0	0.033	0	0.286	0	0.033
NCS020	Visit 1	No	no grease/tortillas	No		None		Yes	Prenatal Vitamins		Very	Bottled	Sometimes
NCS020	Visit 2	Yes		No		Diabetic		Yes	Prenatal Vitamins		Very	Bottled	Sometimes	2 times week	cheerios		0.00272		0.286	0.286	0	0	1	0	0.5	0.286	0	0	1	0.5	0.5	1	0	0.143	0	0	0	0.143	1	0	0	0	0.143	0	0.286
NCS020	Visit 3	No	more vegetables	No		None		Yes	Prenatal Vitamins		Very	Bottled	Sometimes	1 time day	cheerios		-0.00196		1	1	0	0.286	0.5	0	2	1	0.143	0	0.5	0	0.286	1	0	0.143	0.033	0	0.5	0.5	0.286	0	0	0	0.143	0	0.286
NCS021	Visit 1	No		No		Diabetic		Yes	Prenatal Vitamins, Other	omega	Very	Bottled	Never
NCS021	Visit 3	Yes		No		None		Yes	Prenatal Vitamins, Other	omega3	Very	Bottled	Sometimes	1 time day	oat bran		0.00272		1	2	0.033	0.083	0	0	2	0	0	0	0	2	0.083	0	0	0	0.5	1	0	0	0.286	0.033	1	1	0	0	0
NCS022	Visit 2	No	diabetic diet	No		Diabetic		Yes	Prenatal Vitamins		Very	Bottled	Sometimes	3-4 times week	corn flakes		0.00272		0.5	0.5	0	0	0	0	2	1	0	0	1	0	2	0.143	0	0	0.5	0.286	1	0	0	0	0	0	0	0	0
NCS022	Visit 3	Yes		No		None		No			Moderately	Bottled	Sometimes	3-4 times week	corn flakes	rice cereal/rice krispies	0.00272		0.5	1	0.143	1	1	0	1	1	0	0.5	1	0	1	0	0.083	0.143	0.5	0.143	0.083	0	0.5	0	0.286	0	0	0	0
NCS023	Visit 1	No	no grains, beans	No		Diabetic		No			Very	Bottled	Never
NCS023	Visit 2	Yes		No		None		Yes	Prenatal Vitamins		Very	Bottled	Never	1 time day	Cheerios		0.00272		1	1	0	0.5	0	0	1	1	0	0	0.286	0	0.5	0	0	0.143	0.286	0	0	0	1	0.143	0.143	0	0	0	0.286
NCS023	Visit 3	Yes		No		Diabetic		Yes	Prenatal Vitamins		Very	Bottled	Never	1 time day	Cheerios		0.00272		1	1	0	0	0	0	0.286	0.5	0	0.143	0.143	0	0.286	0.286	0	0.143	0.286	0	0.286	0	0.143	0	0	0	0	0	0
NCS024	Visit 1	No	diabetes	No		Diabetic		Yes	Prenatal Vitamins		Very	Bottled	Sometimes
NCS024	Visit 3	Yes		No		None		Yes	Iron		Very	Bottled	Never	3-4 times week	oatmeal	corn flakes	0.00272		0.5	0.5	0.033	0.5	0.286	0.5	1	0.5	0.143	0.286	1	0	2	0.5	0.143	0.286	0.5	0	0.5	0.5	1	0	0.143	0.286	0.5	0	1
NCS025	Visit 1	Yes		No		None		Yes	Prenatal Vitamins		Not at all	Bottled	Never
NCS025	Visit 2	Yes		No		None		Yes	Prenatal Vitamins		Very	Bottled	Never	3-4 times week	corn flakes		0.00272		0.5	2	0	0.286	1	0	2	0.143	0	0.5	0.286	0	2	0	0.083	0.143	0	0	0.5	0	1	0	0	0	0.5	0	0.786
NCS025	Visit 3	Yes		No		None		Yes	Prenatal Vitamins		Very	Bottled	Never	2 times week	cheerios		0.00272		0.286	1	0	0.786	1	0	0.5	0.5	0	0	0.786	0	0.5	0	0.286	0.286	0	0	0.786	0.083	0	0	0	0.083	0.786	0.083	0.143
NCS026	Visit 1	No	diabetic	No		Diabetic		Yes	Prenatal Vitamins		Very	Bottled	Never
NCS026	Visit 3	Yes		No		None		Yes	Prenatal Vitamins		Very	Bottled	Sometimes	3-4 times week	corn flakes		0.00272		0.5	4.5	0	0.286	0	0	0.5	0.286	0	0	0.083	0	0.143	0	0	0.143	0.143	0	0.286	0.286	1	0.143	0.033	0	0	0.143	0
NCS027	Visit 1	Yes		No		None		Yes	Prenatal Vitamins		Very	Bottled	Never
NCS027	Visit 2	Yes		No		None		Yes	Prenatal Vitamins, Iron, Calcium		Mostly	Filtered	Never	5-6 times week	oatmeal		0.00272		0.786	2	0.143	0.5	1	1	2	0	0.033	0.083	1	0	0.143	1	0	0.083	0.083	0.083	0.786	0.033	0.083	0.083	1	0	0.286	0	0.5
NCS028	Visit 1	No		No		Diabetic		Yes	Prenatal Vitamins		Very	Bottled	Sometimes
NCS029	Visit 1	Yes		No		None		Yes	Prenatal Vitamins, Iron		Very	Bottled	Sometimes
NCS029	Visit 2	Yes		No		None		Yes	Prenatal Vitamins		Very	Bottled	Sometimes	1 time day	kellogs total		0	lactaid	1	2	0	1	0	0	0.143	0	0.083	0.143	0	0	0	1	0.033	0.286	0.286	0	0	0	1	1	0.143	0.143	0	0	1
NCS029	Visit 3	No	eating less	No		None		Yes	Iron		Very	Bottled	Sometimes	1 time week	special k		0.00272	lactose free	0.143	0.083	0	0	0	0	0	1	0	0	1	0	1	0	0.033	0.033	0.083	0	0	0.143	1	1	0	0	0.033	0	0.083
NCS030	Visit 1	Yes		No		None		No			Very	Filtered	All the time
NCS030	Visit 2	Yes		No		Diabetic		No			Somewhat	Bottled	Most of the time	3-4 times week	corn flakes		0.00272		0.5	1	0.286	0.5	0.143	1	0.5	0.286	0.5	0.143	0.5	0	0.143	0.5	0.143	0.033	0.5	0.5	1	0.143	0	0.143	0.143	0.786	0	0	0
NCS030	Visit 3	Yes		No		Diabetic		No			Somewhat	Bottled	Most of the time	1 time day	fruit loops		0.00272		1	1	2	0.083	0.143	0.143	0.286	0	0.143	0.143	0.5	0	0.033	0.786	0.083	0	0.5	0	0.786	0.083	0	0.033	0.286	0.5	0.083	0.033	0.083
NCS031	Visit 1	Yes		No		None		Yes	Prenatal Vitamins		Very	Filtered	Sometimes
NCS031	Visit 3	Yes		No		None		Yes	Prenatal Vitamins		Very	Filtered	Sometimes	2 times week	corn flakes	rice crispies	0.00272		0.286	2	0	0.5	0	0	2	0.5	0	0.083	0.083	0	0.5	0.083	0.033	0.143	1	0.5	0.083	0.033	0.5	0.033	0.143	0.083	0.033	0.033	0.143
NCS032	Visit 2	Yes		No		Diabetic		Yes	Prenatal Vitamins		Very	Bottled	Sometimes	2 times week	corn flakes		0.00272		0.286	1	0.286	0.5	0	0	0.5	0.5	0.143	0	0.5	0	0.083	0.286	0.083	0	0.083	0	0.5	0.143	0.286	0.286	0	0	0.033	0	0.143
NCS032	Visit 3	Yes		No		None		No			Somewhat	Bottled	Sometimes	never			0.00842	lactose free	0	1	2	0.143	0	0.143	0.143	0.286	0.286	0.143	0.5	0	0.5	1	0.083	0.083	0.143	0.143	0.786	0.5	0	1	0.083	0.033	0	0	0
NCS033	Visit 2	Yes		No		None		Yes	Prenatal Vitamins		Somewhat	Bottled	Most of the time	1 time week	honey nut cheerios		0	lactose free	0.143	1	0	0.286	1	1	0	0	0.143	0	0.286	0	0.286	0	0	0	0	0	0.5	0	0	0	2	0	0	0	0.143
NCS034	Visit 2	Yes		No		Diabetic		Yes	Prenatal Vitamins		Very	Tap	Never	3-4 times week	corn flakes		-0.00196		0.5	0.5	0	0	0.286	0	2	0.5	0	0	0	0	0	0	0	0	0.5	0	0	0	1	0	0	0	0	0	0
NCS034	Visit 3	No	less	No		None		Yes	Iron		Very	Bottled	Never	3-4 times week	corn flakes	honey nut cheerios	0.00272		0.5	0.5	0.083	0.5	0.5	0	0.5	0.286	0	0	0.5	0	0.5	0	0	0.143	0.286	0	0.143	0.286	0.5	0	0.286	0	0	0	0
NCS036	Visit 2	Yes		No		None		Yes	Prenatal Vitamins		Very	Bottled	Sometimes	2 times week	corn flakes		0.00272		0.286	2	0	0.286	0.5	0.5	2	1	0	0.286	1	0.286	0.5	0	0	0.143	1	0	0.786	0.143	1	0	0.143	0	0.143	0	0.5
NCS036	Visit 3	Yes		No		None		Yes	Iron		Very	Bottled	Never	3-4 times week	granola	corn flakes	0.00272		0.5	1	0.033	0.286	0.5	0.286	2	0.5	0	0.143	1	0	0.143	0.143	0	0.143	0.286	0	0.786	0.143	1	0	0	0.143	0	0	0
NCS037	Visit 3	Yes		No		None		No			Very	Bottled	Sometimes	never			0.00272		0	1	0	0	0	2	2	2	0	0	0	0	2	0	0	0	0	0	0	0.033	0	0.033	0	0	0	0	0
NCS038	Visit 2	Yes		No		Diabetic	smaller portions	Yes	Prenatal Vitamins		Very	Bottled	Sometimes	1 time day	cheerios		0		1	1	0	0	0	0	2	0.286	0	0.083	0.083	0.286	2	0	0.083	0.033	0.143	0	0.083	0.083	1	0	0	0.143	0.083	0	0.143
NCS038	Visit 3	Yes		No		None		Yes	Prenatal Vitamins, Iron		Very	Bottled	Never	1 time day	cheerios		0		1	2	0	0	0	0	1	0.5	0	0.286	0.5	0.5	1	1	0	0.143	0.083	0	0.143	0	0.5	0	0	0.286	0.286	0	0
NCS039	Visit 2	Yes		No		Diabetic		Yes	Prenatal Vitamins, Iron		Very	Bottled	Never	1 time day	rice krispies		0.00272		1	0.143	0	0	0	0	0.286	0.286	0	0	0.143	0	0.5	0.083	0	0	0.083	0.083	0.286	0	0.286	0	0.5	0.143	0.083	0	0.083
NCS039	Visit 3	No	more salad	No		None		Yes	Prenatal Vitamins, Iron, Calcium		Very	Bottled	Sometimes	3-4 times week	rice crispies	honey nut cheerios	0.00272		0.5	1	0	0	0.143	0.083	0.5	0.286	0	0.143	0.143	0	0.5	0	0	0	0.143	0	0.286	0	0.143	0.143	0.5	0.286	0	0	0
NCS040	Visit 2	Yes		No		None		Yes	Prenatal Vitamins		Moderately	Bottled	Sometimes	3-4 times week	corn flakes	granola	0.00272		0.5	1	1	1	0	0.286	2	0.143	0.143	0	0.143	0	0.143	1	0.143	0	0.143	0	0.786	0.286	0	0	0.143	0	0	0.143	0
NCS040	Visit 3	Yes		No		None		Yes	Prenatal Vitamins, Calcium		Moderately	Bottled	Sometimes	2 times week	cheerios		0.00272	lactaid	0.286	0.286	1	1	0	0.286	2	0.286	0.5	0.033	0.286	0	0.143	0	0.083	0.286	0.143	0	0.5	0	0.286	0.083	0.286	0.286	0.286	0	0
NCS041	Visit 2	Yes		No		None		Yes	Prenatal Vitamins		Mostly	Bottled	Sometimes	2 or more times per day	rice cereal, corn flakes	cheerios	0.00842		2	2	0.083	2	0	1	2	0.286	0.083	0	0.5	0	0.5	0.286	0	0	2	2	0.143	0	0	0	0	0	0.143	0	1
NCS041	Visit 3	Yes		No		None		Yes	Prenatal Vitamins		Very	Bottled	Never	2 or more times per day	cheerios	corn flakes	-0.00196		2	2	0	2	0.286	0.5	2	0.5	0	0.5	1	0	0.286	0.143	0	0.5	2	2	0.143	0	1	0	0	0	0	0	1
NCS042	Visit 3	Yes		No		None		No			Very	Bottled	Never	2 or more times per day	raisin bran	honey bunches of oats	0.00272		2	2	0	2	0	1	2	0.286	0.5	0	0	0	1	0	0	0	1	0	2	1	2	0	0	1	1	0	2
NCS043	Visit 2	Yes		No		None		Yes	Prenatal Vitamins, Iron		Very	Filtered	Sometimes	1 time day	corn flakes	cheerios, honey bunches of oats	0		1	2	0.033	0.083	0	0	1	0	0.5	0.5	0.5	0.083	0.5	0.033	0	0	0	0	0.033	0	0.5	0.286	0	0	0.143	0.033	0
NCS043	Visit 3	Yes		No		None		Yes	Prenatal Vitamins, Iron		Very	Filtered	Never	1 time day	corn flakes	cheerios	0		1	2	0	2	0	0	2	0.5	0	0.083	0.143	0	0.5	0.786	0	0.083	0	0	0.033	0.033	1	2	1	2	0	0	0
NCS044	Visit 2	No	less + low sugar	No		Diabetic		Yes	Prenatal Vitamins		Very	Bottled	Sometimes	1 time week	honey nut cheerios		0.00272		0.143	0.143	0	0	0	0	1	0.5	0	0.286	0.5	0	0.786	0	0	0.143	0.286	0	0.143	0	0.5	0.5	0	0	0	0	0.5
NCS044	Visit 3	No	low sugar	No		None		Yes	Prenatal Vitamins, Iron		Very	Bottled	Sometimes	never			0.00272		0	0.286	0.286	0	0	0	0.143	0.5	0	0.143	0.5	0	0.786	0	0	0	0.286	0	0.143	0	1	0.286	0	0.143	0	0	0
NCS045	Visit 2	Yes		No		None		Yes	Prenatal Vitamins		Moderately	Bottled	Sometimes	5-6 times week	fiber cereal/fiber one		0.00272		0.786	2	2	1	0	0.286	2	0.5	0.143	0	1	0	1	1	0.5	0.286	0.786	0.786	1	1	0.286	0.286	0.5	0	0	0	1
NCS046	Visit 2	Yes		No		None		No			Very	Bottled	Sometimes	2 or more times per day	cheerios, cinnamon life	fruit loops	0.00842		2	2	0	2	0	1	2	1	0	1	1	0	0	1	0.033	0.143	0.143	0.286	0.286	0.143	1	0	0.143	0.143	0.143	0	0.286
NCS046	Visit 3	Yes		No		None		Yes	Iron, Calcium		Moderately	Bottled	About half the time	2 or more times per day	cheerios, kellogs	cinnamon cereal	0.00272		2	2	0	1	0	2	0.286	0.286	0	0.286	0.5	0.5	1	2	0	0.143	0.5	0.5	0.5	0.286	0.286	0	0.143	0.286	0.143	0.286	0.286
NCS047	Visit 2	Yes		No		None		Yes	Prenatal Vitamins		Very	Bottled	Never	2 times week	honey nut cheerios		0.00272		0.286	1	0	0.083	0	0	1	1	0.083	0.286	0.286	0	0.286	0	0	0.5	0	0	0	0	2	0.286	0	1	0.5	0	1
NCS047	Visit 3	Yes		No		None		Yes	Prenatal Vitamins		Very	Bottled	Sometimes	2-3 times day	honey & almond granola		0.00272		2	1	0	0.286	0	0	0.286	1	0.033	0.286	0.286	0	0.5	0	0.083	0.143	0	0	0.286	0	2	0	0	1	0	0.083	0
NCS048	Visit 2	Yes		No		None		Yes	Prenatal Vitamins, Iron		Very	Bottled	Sometimes	1 time week	corn flakes		0.00842		0.143	1	0.033	0.286	0	0	0.033	1	0.143	0	0.033	0	2	0.286	0	0.143	2	2	0.033	0.033	0	0	0	0	0	0	0
NCS049	Visit 2	Yes		No		None		Yes	Prenatal Vitamins, Folic Acid/Folate		Moderately	Bottled	Sometimes	1 time day	frosted flakes		0.00842		1	1	0.083	1	0	0.5	2	0	0.083	0.143	0.083	0	0.286	0.286	0.033	0.083	0.5	0	0.5	0.786	0	0	0.286	0	0.5	0	0.5
NCS049	Visit 3	Yes		No		None		No			Somewhat	Filtered	Never	2 times week	honey bunches of oats		0.00272		0.286	1	0.083	0.286	0	1	0.286	0	0	0.083	0.5	0	0.5	0.5	0	0.033	0.286	0	0.286	0.286	0	0	0	0.033	0.083	0	0
NCS050	Visit 2	Yes		No		Diabetic		Yes	Prenatal Vitamins, Iron		Very	Bottled	Most of the time	1 time day	cheerios	honey bunches of oats	0.00272		1	2	0	0.286	0	0	0.143	0.5	0	0	0.5	0	0.5	0.286	0.033	0.286	0.5	0.286	0.286	0.033	0.5	0	0.143	0	0.143	0	0.143
NCS050	Visit 3	No		No		Other	nothing that bothers baby (nothing spicy, no pork)	Yes	Prenatal Vitamins		Very	Bottled	Never	2 times week	cheerios with honey		0.00272		0.286	0.286	0	0	0	0	2	1	0.033	0.033	0	0	2	0.143	0	0.286	0.5	0.286	0.083	0	0.286	0	0.286	0	0.286	0	0.5
NCS051	Visit 2	Yes		No		None		Yes	Prenatal Vitamins, Iron		Moderately	Bottled	Sometimes	2 times week	corn flakes	raisin bran	0.00272		0.286	0.286	0.5	0.5	0	0.083	0.5	1	0.286	0.286	1	0	0.5	0.143	0.143	0.143	0.5	0	1	0.143	0.5	0.143	0	0.033	0.143	0	0
NCS051	Visit 3	No	higher caffeine (coke mostly) with sugar	No		None		Yes	Prenatal Vitamins, Iron, Calcium		Very	Bottled	About half the time	1 time month	rice krispies		0.00272		0.033	0.033	2	0.083	0.083	0.286	0.083	1	0.033	0.033	0.143	0	0.143	0	0.083	0.083	1	0.083	1	0	1	1	0	0.033	1	0	0
NCS054	Visit 2	No	diabetic diet	No		Diabetic		Yes	Prenatal Vitamins, Iron		Mostly	Bottled	Sometimes	2 times week	fiber one		-0.00196		0.286	0.143	0	0	0	0	0.143	0.5	0.143	0	0.5	0	2	0.286	0.286	0.033	1	1	0	0.033	0.286	0	0	0	0	0	0.286
NCS054	Visit 3	No	low sugar + healthy	No		Diabetic		Yes	Prenatal Vitamins, Iron		Very	Bottled	Never	1 time week	fiber one		-0.00867		0.143	0.286	0	0	0	0	0	0.5	0	0.143	0.286	0	0.5	0.143	0.286	0.286	0.143	0	0.5	0	0.5	0	0	0	0	0.033	0.286
NCS055	Visit 2	Yes		No		Diabetic		Yes	Prenatal Vitamins		Mostly	Bottled	Never	1 time day	corn flakes		0.00272		1	1	0.286	1	0	0	1	1	0	0.286	0.286	0	0.286	0.5	0	0	0.286	0	0.286	0	0	0	0	0	0	0	0
NCS055	Visit 3	Yes		No		None		Yes	Prenatal Vitamins		Moderately	Bottled	Sometimes	1 time day	honey bunches of oats		0.00272		1	2	1	2	0	0	1	0.286	0	0	0.286	0.286	0.286	0.5	0	0.143	0.143	0	0.5	0	1	0	0.286	0	0	0	0.143
NCS056	Visit 2	No	DM diet, veggies	Yes		Diabetic		Yes	Prenatal Vitamins, Iron		Very	Bottled	Never	1 time day	honey bunches of oats		0.00272		1	1	0	1	0	0	2	0.286	0	0.083	0.143	0	0.286	0.143	0	0	0.143	0.143	0.143	0	0.5	0.143	0.083	0.033	0.033	0.083	0.5
NCS058	Visit 3	Yes		No		Diabetic		No			Very	Filtered	Sometimes	3-4 times week	cheerios	corn flakes, honey bunches of oats	0.00272		0.5	0.5	0	0	0	0	2	0.5	0.143	0.286	0.786	0	0.5	0.143	0.143	0	0.786	0	0.5	0.286	0.286	0.083	0.083	0.083	0.083	0	0
NCS060	Visit 2	No		No		Vegetarian	diabetic	Yes	Prenatal Vitamins, Iron		Very	Filtered	Sometimes	never			0.00272		0	2	0	0	0	0	0	1	0	0	1	0	1	0.143	0	0	0.5	0	0	0	2	0	0	0	0	0	0.5
NCS060	Visit 3	Yes		Yes		Vegetarian		Yes	Prenatal Vitamins		Mostly	Filtered	Sometimes	1 time day	oatmeal		0.00272		1	2	0	0.286	0	0	0.5	1	0.5	0.286	0.143	0	0.286	0.033	0.033	0.033	0.143	0	0	0	0	0	0	1	0.033	0	0.5
NCS061	Visit 2	Yes		No		Diabetic		Yes	Prenatal Vitamins, Iron		Moderately	Bottled	Never	3-4 times week	honey bunches of oats		0.00272		0.5	0.5	0	0	0	0	1	0.286	0.143	0	0	0	0	0.143	0.083	0	0.286	0	0	0	0	0	0.143	0	0	0	0.286
NCS061	Visit 3	Yes		No		None		Yes	Prenatal Vitamins		Moderately	Bottled	Never	2 times week	honey bunches of oats	corn flakes	0.00272		0.286	0.786	0.286	0.5	0	0.143	0.143	0.033	0	0	0.286	0	0.286	0.033	0	0	0.083	0	0.033	0	0	0	0	0	0.033	0	0
NCS062	Visit 2	Yes		No		None		Yes	Prenatal Vitamins		Very	Bottled	Sometimes	3-4 times week	cheerios	corn flakes	0.00272		0.5	2	0.5	0.786	0.143	0	2	0.5	0	0.286	1	0	0.143	0.5	0	0.286	0.5	0	0.286	0.143	0.5	0.286	0.143	0.5	0	0	1
NCS062	Visit 3	No	more salad, more milk, less meat	No		None		Yes	Prenatal Vitamins		Very	Bottled	Never	2 or more times per day	cheerios	kellogs	0.00272		2	4.5	0	4.5	0	0	2	2	0	0	0	2	2	0	0	0	0.5	0.5	2	0	2	0	2	0	0	0	2
NCS063	Visit 2	Yes		No		None		Yes	Prenatal Vitamins		Very	Bottled	Sometimes	3-4 times week	corn flakes		0.00272		0.5	1	0	1	0	0	1	0	0	0.143	1	0	0.286	1	0	0.143	0.5	0	0.5	0	0.5	0	0	0.5	0	0	0.143
NCS063	Visit 3	Yes		No		None		Yes	Iron		Very	Bottled	Sometimes	2 times week	cheerios	corn flakes	0.00272		0.286	2	0	1	1	0	2	1	0	0.143	0.5	0.5	0.5	0	0	0.143	0.5	0.5	0	0	1	0	0	0	0	0	0.286
NCS064	Visit 2	No	more fruit, vegetables, chicken	No		Other	avoid fatty foods	Yes	Prenatal Vitamins		Very	Bottled	Sometimes	2-3 times month	corn flakes	fruit loops	0		0.083	0	1	0	0	0.033	2	1	0.083	0.143	0.143	0.5	1	0.5	0	0	0.143	0.143	0.286	0.083	0	0.033	0	0.033	0.286	0.083	0
NCS064	Visit 3	Yes		No		None		Yes	Prenatal Vitamins		Mostly	Bottled	Sometimes	never			0		0	0	0.5	0.143	0.5	0.143	1	0.143	0.033	0	0.083	0.786	0.5	0.5	0.033	0	0.143	0.143	0.5	0.143	0	0.083	0.5	0.286	0.083	0.083	0
NCS066	Visit 2	Yes		No		Diabetic		Yes	Prenatal Vitamins		Very	Filtered	Sometimes	1 time day	corn flakes	cheerios	0.00272		1	1	0	0	0	0	1	1	0.143	0	0.5	0	1	0.286	0.143	0	0.5	0.143	0.286	0.286	1	0	0.143	0	0	0	0.033
NCS066	Visit 3	Yes		No		None		Yes	Prenatal Vitamins, Other	vitamin C	Very	Filtered	Sometimes	1 time week	honey bunches of oats	corn flakes, cheerios	0.00272		0.143	2	0.143	0	1	0.143	0.786	0.5	0.083	0.143	0.786	0	0.286	0	0.083	0.143	0.786	0.286	0.5	0.143	0.5	0	1	0.143	0	0	0
NCS067	Visit 3	Yes		No		None		Yes	Prenatal Vitamins, Iron		Moderately	Bottled	Sometimes	1 time day	corn flakes		0.00272		1	2	0	0.5	0	0	2	0	0	0	1	0	2	0	0	0	2	0	0	0	1	0	0	0	0	0	0.286
NCS067	Visit 3	Yes		No		None		Yes	Prenatal Vitamins, Iron		Moderately	Bottled	Sometimes	1 time day	corn flakes		0.00272		1	2	0	0.5	0	0	1	0	0	0	0.786	0	0.5	0	0	0	1	0	0	0	1	0	0	0	0	0	0.5
NCS068	Visit 2	Yes		No		None		Yes	Prenatal Vitamins		Very	Tap	Never	2 times week	honey bunches of oats	corn flakes	0.00272		0.286	1	1	0.286	0.286	1	0.5	0.5	0	0.5	0.5	0	0.5	1	0.143	0.143	0.5	0	0.786	0.143	0.286	0.143	1	0	0.286	0	0
NCS068	Visit 3	Yes		No		None		Yes	Prenatal Vitamins		Very	Bottled	Sometimes	1 time day	honey bunches of oats		0.00272		1	2	1	0.5	0.286	0.5	0.286	0.5	0	0.143	0.5	0	0.5	0.143	0	0.143	0.5	0.5	0.286	0.143	0.286	0.143	0.5	0.5	0.143	0	0.143
NCS069	Visit 2	Yes		No		None		Yes	Prenatal Vitamins, Calcium		Very	Bottled	Sometimes	2 times week	honey bunches of oats	corn flakes	0.00272		0.286	1	0	0.286	0	0	2	1	0	0	1	0.286	0.5	0.143	0	0.143	0.286	0.286	0.286	0	0.143	0	0	0	0.143	0	0
NCS069	Visit 3	Yes		No		None		Yes	Prenatal Vitamins		Very	Bottled	Sometimes	2 times week	honey bunches of oats		0.00272		0.286	0.5	0	0.286	0	1	0.286	1	0	0	0	0	0.286	0	0	0.143	0.033	0	0.5	0	0.286	0	0.143	0	0	0	0
NCS070	Visit 3	No	no pork, no beans, no eggs	No		None		No			Somewhat	Bottled	Most of the time	2-3 times month	kellogs corn flakes		0.00272		0.083	0.083	0.286	1	0	0.033	2	0	0.143	0	0	0	0.083	0	0	0	1	0	0.083	0	0	0	0	0	0	0	0
NCS071	Visit 2	Yes		No		None		Yes	Prenatal Vitamins		Very	Tap	Sometimes	3-4 times week	corn flakes	raisin bran	0.00842		0.5	2	0.5	0.5	0.5	0	0.5	0.5	0.786	0.5	0.5	0	0.786	1	0	0.286	0.286	0	0	0	0.5	0.083	0.286	0	0	0	0
NCS071	Visit 3	Yes		No		Other	no spicy food	No			Mostly	Bottled	Sometimes	1 time day	corn flakes	bran flakes	0.00272		1	1	1	0.5	0.083	0	0.5	0.5	0.083	0.083	0.5	0	0.786	0.786	0.033	0.5	0.5	0.143	0.033	0.5	0.083	0	0.5	0.083	0	0	0
NCS072	Visit 2	Yes		No		None		No			Not at all	Bottled	Sometimes	3-4 times week	honey nut cheerios	rice crispies chocolate	0.00272		0.5	0.5	0.286	1	1	0.143	2	1	0.083	0	0.083	0.5	0.143	0.033	0	0.033	0.143	0	0.286	0	0.143	1	1	0.143	1	0	0.033
NCS073	Visit 2	Yes		No		None		Yes	Prenatal Vitamins		Moderately	Bottled	Sometimes	1 time month			0.00272		0.033	2	0.033	0.286	0.033	0.143	0.143	0.143	0.033	0	0.286	0	0.033	0	0.033	0	0	0	0.033	0.033	0	0.143	0	0.143	0	0.033	0
NCS074	Visit 2	Yes		No		None		Yes	Prenatal Vitamins		Very	Tap	Sometimes	2 times week	corn flakes	frosted flakes	0.00272		0.286	1	1	0	0	2	1	0.143	0.083	0.083	0.286	0	0.286	1	0	0	0.083	0	1	0	0	0	0	0	0.5	0	0.143
NCS074	Visit 3	Yes		No		None		Yes	Prenatal Vitamins		Mostly	Bottled	Never	3-4 times week	corn flakes	frosted flakes	0.00272		0.5	2	1	1	0.286	2	1	0.083	0.786	0	1	0	2	0.143	0	0.5	0.286	1	1	0.5	0	0	1	1	0.5	0	0.083
NCS075	Visit 2	Yes		No		None		Yes	Prenatal Vitamins		Moderately	Bottled	Most of the time	1 time day	honey bunches		0.00272		1	2	0	2	0	0.143	1	1	0.143	0.143	0.286	0	0.286	0.5	0	0.143	1	1	0.5	0.143	0.5	0.286	0.286	0.5	0.5	0	1
NCS075	Visit 3	Yes		No		None		Yes	Folic Acid/Folate		Very	Bottled	Sometimes	2 times week	honey bunches of oats		0.00272		0.286	0.5	0	1	0	0.286	1	0.286	0	0.083	0.286	0	0.143	0.286	0	0.143	0.5	0	0.786	0	0.286	0	0.033	0.143	0.083	0	0.286
NCS076	Visit 3	Yes		No		None		Yes			Very	Bottled	Never	3-4 times week	corn flakes		0.00272		0.5	2	0	0.286	0.5	0	1	0	0	0.143	0	0	0	0	0	0.286	0.5	0	0.5	0.286	0	2	0.5	0	0	0	0
NCS077	Visit 2	Yes		No		None		Yes	Prenatal Vitamins, Iron		Very	Bottled	Never	never			0.00272		0	2	0	0	0.143	0.286	1	0	0	0	1	0	0.286	1	0	0.143	0	0	0.786	0	0.286	0	0.143	0	0.286	0	0
NCS077	Visit 3	Yes		No		None		Yes	Prenatal Vitamins		Mostly	Tap	Never	1 time week	cheerios	honey bunches of oats	0.00272		0.143	2	0	0.143	0.286	1	0.286	0	0	0	1	0	0.286	1	0.143	0.143	1	0	1	0	0.286	1	0.143	0	0	0	0.143
NCS078	Visit 3	Yes		No		None		Yes	Prenatal Vitamins, Iron, Calcium		Moderately	Bottled	Never	1 time day	cheerios		0.00272		1	1	0	2	0	2	2	2	0	1	2	0	1	0	0	0.143	1	0	1	0	2	2	0	0	0	0	2
NCS079	Visit 3	Yes		Yes	seafood	None		Yes	Iron, Other	multivit	Moderately	Bottled	Sometimes	3-4 times week	honey nut cheerios		0.00842		0.5	0.5	0.143	0.786	0	1	1	0	0	0.143	0.143	0.143	1	1	0	0.143	1	0.143	0.286	0.143	1	0	0.143	1	0	0	0.143
NCS080	Visit 2	Yes		No		None		Yes	Prenatal Vitamins		Moderately	Bottled	Never	never			0.00272		0	2	1	0	0	0.286	1	0	0.143	0	0	0	0.286	0.143	0.143	0.083	1	0	1	0.786	0	0.286	0	0	0	0	1
NCS200	Visit 1	Yes		No		None		Yes	Prenatal Vitamins		Very	Bottled	Never	2-3 times month	Honey Bunches of Oats	Cinnamon Toast Crunch	0.00842		0.083	0.143	1	1	0	0.143	2	2	0.143	0	2	0	0.786	2	0	0.083	0.5	0.083	0.083	0	0.5	0	0.083	0.083	0.786	0	0.786
NCS201	Visit 1	Yes		No		None		Yes	Prenatal Vitamins		Moderately	Other	About half the time	2-3 times month	honey bunches of oats	fruity pebbles, honeycombs	-0.00196		0.083	0.143	0.033	0.5	0.143	0	0.143	0.143	0.286	0.143	0.143	0.286	0.143	0.286	0.083	0.143	0.5	0	0.5	0.5	0.5	0.143	0.143	0.143	0.083	0	0
NCS202	Visit 1	No		No		None		Yes	Prenatal Vitamins		Mostly	Bottled	Never	1 time day	HONEY BUNCHES OF OATS	HONEY NUT CHEERIOS	0.00272		1	2	1	1	0.286	1	2	1	0.143	0	1	1	2	1	0.033	0.143	1	0.143	0.143	0.143	0.143	0	0.143	1	0	0.143	2
NCS203	Visit 1	Yes		No		None		Yes	Prenatal Vitamins, Calcium		Very	Bottled	Never	2 times week	HONEY NUT CHEERIOS		0.00272		0.286	0.286	0.083	0.083	1	0	2	2	0	0.5	0.5	0	0.5	0	0.033	0.033	0.786	0.5	0.286	0	2	0	0	0	0.143	0	0.786
NCS204	Visit 1	Yes		No		None		Yes	Prenatal Vitamins		Very	Bottled	Never	1 time day	CHEERIOS		0.00272		1	2	0.033	2	0	0.286	2	0.5	0.033	0.286	0.5	0	0.143	0.286	0.033	0.5	0.143	0.143	0.033	0	0.143	0.033	0.143	2	0.033	0.033	0.286
NCS205	Visit 1	Yes		No		None		Yes	Prenatal Vitamins		Very	Bottled	Never	2 times week	CHEERIOS		0.00842		0.286	1	0.083	1	1	1	2	0.5	0	0.286	0.5	0	0.083	1	0.033	1	0.286	1	0.083	0	1	0	0	0.286	0	0	0.5
NCS206	Visit 1	Yes		No		None		Yes	Prenatal Vitamins		Very	Bottled	All the time	1 time month	N/A		0.00842		0.033	1	2	0.143	0.286	0	1	0.033	0.033	0	0	0.286	0.143	0	0	0.286	0	0	1	0	0	0	0	0	0	0	0.033
NCS207	Visit 1	Yes		No		None		Yes	Prenatal Vitamins		Very	Bottled	All the time	1 time day	sucaritao		0.00272		1	2	1	1	0	0	0.786	0.5	0.286	0	1	0.143	0.286	0.286	0	0.143	0.143	0.143	0.5	0.286	0.143	0.143	0.143	0.033	0.143	0	0.286
NCS208	Visit 1	No	EATS MORE VEGGIES AND LESS MEAT	No		None		Yes	Prenatal Vitamins, Iron		Very	Bottled	Never	2 times week	CHEERIOS		0.00272		0.286	2	0	2	0.786	0	2	0.286	0.033	0.5	0.286	0	2	0	0	0.286	0.286	0.286	0	0	2	0	0.033	1	0.143	0	2
NCS209	Visit 1	Yes		No		None		Yes	Prenatal Vitamins		Very	Bottled	Sometimes	1 time week	Frosted Flakes		0.00272		0.143	2	0	0	0	0	0.286	0.5	0.033	0.143	0.083	0	0.786	0	0.033	0.033	0.5	0.5	0.286	0	0	0.033	0.286	0.286	0.143	0.033	0.033
NCS210	Visit 1	Yes		No		None		Yes	Prenatal Vitamins		Very	Bottled	Never	2 times week	ALMOND CEREAL		0.00842		0.286	0.5	1	0.5	0.286	0	0.5	0.143	0.143	0.143	0.786	0	0.143	1	0.083	0.5	0.286	0.286	0.286	0.143	0	0	0.083	0.033	0.083	0	0.143
NCS211	Visit 1	Yes		No		None		Yes	Prenatal Vitamins		Very	Tap	Sometimes	3-4 times week	CORN FLAKES		0.00272		0.5	0.286	1	1	1	0	2	0.5	0.083	0.5	0.286	0	0.286	2	0.083	0.033	2	0.5	0.286	0	2	0.083	0.5	0.5	0	0.5	0.5
NCS212	Visit 1	Yes		No		None		Yes	Prenatal Vitamins		Mostly	Other	Sometimes	2 times week	CORN FLAKES		0.00272		0.286	1	0.286	6	0.143	0	2	0.143	0.083	0	0.143	0	0.143	0.5	0.033	0.286	0.5	0.5	0.5	0.286	0	0	0.143	0.143	0	0	0.5
NCS213	Visit 1	Yes		No		None		Yes	Prenatal Vitamins		Moderately	Bottled	Sometimes	1 time day	Honey Bunches of Oats		-0.00196		1	2	2	0.143	2	0	2	0.143	0.033	0.033	0.786	0	0.033	1	0.033	0.143	0.143	0.033	0.143	0.143	0.143	2	0.286	2	0.143	0	0
NCS214	Visit 1	Yes		No		None		Yes	Prenatal Vitamins		Very	Bottled	Sometimes	3-4 times week	Almond Cereal		0.00272		0.5	0.786	0	0.286	0	0	0.5	0.143	0	0	0.5	0	0	1	0.033	0.083	0.083	0.143	0.286	0	0.083	0	0.033	0.143	0	0.083	0.5
NCS215	Visit 1	Yes		No		None		Yes	Prenatal Vitamins		Very	Bottled	Sometimes	2-3 times month	Honey Nut Cheerios		0.00272		0.083	1	0.083	0.5	0	0	0.083	0.5	0.143	0	0	0	0.5	0	0.033	0.033	0.033	0	2	0	0.286	0.286	0	0	0.083	0	0.286
NCS216	Visit 1	Yes		No		None		Yes	Prenatal Vitamins, Iron		Moderately	Bottled	Sometimes	3-4 times week	Count Chocolate	Cheerios	0.00842		0.5	0.786	0	6	0.083	0.5	0.5	0	0	0.033	0.143	0	0.286	0	0	0	0.5	0	0.5	1	1	0.083	0	2	0	0.033	0
NCS217	Visit 1	Yes		Yes	pork - lips swell	None		Yes	Prenatal Vitamins, Other	Fish Oil	Very	Bottled	Sometimes	1 time month	Honey Bunches of Oats		0.00272		0.033	2	0.5	1	4.5	2	2	1	0.083	0.5	2	1	2	2	0.286	0.083	2	0.286	1	1	1	0.143	0.083	0.286	0	0.033	1
NCS218	Visit 1	Yes		No		None		Yes	Prenatal Vitamins, Calcium, Folic Acid/Folate		Mostly	Bottled	Sometimes	3-4 times week	Wheat		0.00842		0.5	1	0.5	1	0.083	0.5	1	0.286	0.286	0.286	0.5	0	0.5	0.5	0.083	0.083	0.5	0.5	0.5	0.286	0	0.143	0.5	0.286	0.143	0.083	0.143
NCS219	Visit 1	Yes		No		None		Yes	Prenatal Vitamins		Very	Bottled	Never	3-4 times week	Cinnamon Toast Crunch	Corn Flakes	0.00272		0.5	1	0	2	0	1	2	1	0	0.143	0.5	0	0.143	0	0.033	0.5	1	0.786	0.286	0	0	0.083	0.033	1	0.143	0	1
NCS220	Visit 1	Yes		No		None		Yes	Prenatal Vitamins, Iron, Other	Aspirin	Very	Bottled	About half the time	1 time month	Frosted Flakes		0.00272		0.033	1	0	1	1	0	1	0.5	0.286	0.286	0.143	0	0.143	0.083	0.083	0.286	2	0	0.5	0	1	1	1	0.5	0.143	0.033	0.143
NCS222	Visit 1	Yes		No		None		Yes	Prenatal Vitamins		Not at all	Bottled	Sometimes	never			0.00272		0	1	0.286	0.5	2	0	0.143	1	0.143	0.033	0	0	0.286	0.033	0.033	0.033	0.143	0	0.5	0.286	0.286	0	1	0.786	0.143	0.033	0
NCS223	Visit 1	Yes		No		None		Yes	Prenatal Vitamins		Very	Bottled	Never	1 time day	Cheerios	Corn Flakes	0.00272		1	2	0.143	0.143	0.143	0.286	2	0.286	0.083	0.083	2	0	0.083	2	0	0.083	1	1	1	0.286	0.5	0.033	0.143	0	0.033	0	0.143
NCS224	Visit 1	Yes		No		None		Yes	Prenatal Vitamins		Mostly	Other	Never	1 time week	Doesn't recall		0.00272		0.143	1	1	1	0	0	2	0.286	0.083	0.083	1	0	0.143	2	0.033	0.5	0.033	0.083	0.286		0.143	0.033	0.143	0.143	0.033	0.033	1
NCS225	Visit 1	Yes		No		None		Yes	Prenatal Vitamins		Very	Bottled	About half the time	3-4 times week	Frosted Flakes		0.00272		0.5	0.786	1	1	1	0.5	2	0.286	0.143	0.143	0.143	0	0.143	0.286	0.143	0	0.286	0.286	0.143	0.5	0	1	0.143	1	0.143	0.143	2
NCS226	Visit 1	No	Gest DM diet	No		Diabetic	Gest DM diet	Yes	Prenatal Vitamins		Very	Bottled	Sometimes	1 time week	Corn Flakes		0	Lactose free	0.143	6	1	0	0.033	0	1	1	0.143	0.033	0.5	0	0.5	1	0.033	2	0.5	0.5	0.286	0.5	1	0.143	0.143	1	0	0.033	0
NCS227	Visit 1	Yes		No		None		Yes	Prenatal Vitamins, Iron, Other	Vit D, Vit C	Very	Bottled	About half the time	2-3 times month	Special K		0.00272		0.083	0.083	0	0.083	0	0	1	2	0.083	0.033	0.083	0	2	1	0.033	0	2	2	1	0	0.143	0.083	0.286	0.5	0.083	0.033	0.5
NCS228	Visit 1	Yes		No		None		Yes	Prenatal Vitamins, Calcium		Very	Bottled	Sometimes	2 times week	Cheerios		0.00272		0.286	2	0	1	0.286	0	2	0.5	0.143	0	1	0	0.5	0	0.033	0	1	1	0.286	0.286	1	0	0	0.286	0.033	0.033	1
NCS230	Visit 1	Yes		No		None		Yes	Prenatal Vitamins		Very	Bottled	Sometimes	3-4 times week	Corn Flakes	Honey Bunches of Oats	0.00272		0.5	2	2	1	1	1	2	1	0.286	0.143	2	0	0.143	1	0.083	0.143	0.286	0.286	0	0.286	0.143	1	0.143	1	0.083	0.033	0.5
NCS231	Visit 1	Yes		No		None		Yes	Prenatal Vitamins		Very	Bottled	Sometimes	1 time day	Corn Flakes		0.00272		1	4.5	1	2	0	1	2	1	0	0.143	1	0	0.143	0.143	0.143	0	1	0.5	0.286	0.286	0.786	1	0.5	1	0.286	0.143	1
NCS232	Visit 1	No	AzDM diet	No		Diabetic		Yes	Prenatal Vitamins		Very	Bottled	Sometimes	1 time day	Corn Flakes		0.00272		1	2	0.143	2	0	0.143	1	0.143	0.286	0.083	0.5	0	0.143	0.083	0.083	0.083	0.143	0.143	0.143	0.083	0.143		0.083	0.143	0.033	0.083	0.286
NCS233	Visit 1	Yes		No		None		Yes	Prenatal Vitamins		Mostly	Filtered	About half the time	1 time day	Grapenuts	Branflakes, Cheerios	0.00842	Organic	1	2	0.5	1	1	0.083	2	2	0.083	0.286	0.286	0.286	0.786	0.083	0.033	0.033	0.786	0	0.5	0.143	0.5	1	0.143	0.143	0.143	0.033	0.786
NCS234	Visit 1	Yes		No		None		Yes	Prenatal Vitamins		Very	Bottled	Sometimes	1 time month	Trigo - Whole Wheat cereal		0.00272		0.033	2	0.033	2	1	0	2	2	1	1	1	0	2	0	0.033	0.083	1	0	0.083	0	0.5	0.286	0	0	0	0.286	0
NCS236	Visit 1	Yes		No		None		Yes	Prenatal Vitamins		Very	Bottled	Sometimes	3-4 times week	Honey Bunches of Oats		0	2% lactose free	0.5	2	0.286	0.5	0	0.5	1	1	0.083	0.033	1	0.033	0.083	1	0.083	0.083	0.083	0.143	0.143	0	0.033	0	0.286	0.033	0.033	0	0
NCS237	Visit 1	Yes		No		None		Yes	Prenatal Vitamins, Iron		Very	Other	Most of the time	2 or more times per day	cocoa puffs	lucky charms	0.00842		2	2	6	4.5	0.083	4.5	2	0.033	1	1	0.786	0.286	2	2	0.286	0.286	2	0	2	2	0.083	0.033	0.786	0.786	0.143	0.033	0
NCS238	Visit 1	Yes		No		Lactose intolerance		Yes	Prenatal Vitamins		Very	Bottled	Sometimes	3-4 times week	Corn flakes		0.00272	Lactose Free	0.5	2	0.286	0.5	0.143	0	1	0.5	0.083	0.083	0.286	0	0.286	0.143	0.033	0.143	0.083	0.286	0.5	0.033	0.5	0.286	0.083	0.286	0	0.033	0
NCS239	Visit 1	Yes		No		None		Yes	Prenatal Vitamins		Moderately	Bottled	Most of the time	3-4 times week	Frosted Flakes		0.00272		0.5	0.5	0.143	0.5	0.143	1	0.143	0.286	0.5	0.5	0.5	0.143	0.286	0.143	0.143	0.143	0.286	0.286	0.5	0.143	0.033	0.143	0.5	0.286	2	2	0
NCS240	Visit 1	Yes		No		None		Yes	Prenatal Vitamins		Very	Bottled	Sometimes	1 time day	Cheerios		0.00842		1	2	0.033	1	0.143	0	2	1	0.143	0.033	0.143	0	0.143	1	0.033	0.033	1	0.143	0.143	0.143	1	0.143	0.033	0.143	0.033	0	0.033
NCS241	Visit 1	Yes		No		None		Yes	Prenatal Vitamins, Folic Acid/Folate		Very	Bottled	Never	2 times week	pt doesn’t reacall		0.00842		0.286	0.286	0.033	0.286	0	0	2	0.286	0.033	0	0.286	0	0.143	0	0.033	0	0	0	0.083	0	0	0	0	0.033	0.143	0	0
NCS242	Visit 1	Yes		No		None		Yes	Prenatal Vitamins		Very	Bottled	Sometimes	2 times week	corn flakes	cheerios	0.00272		0.286	1	0.5	1	0.5	0.143	1	0.143	0.083	0.083	0.5	0	0.083	0.5	0.033	0.143	0.786	0.5	0.143	0.286	0.083	0.143	0.143	0.143	0.143	0.083	0.033
NCS243	Visit 1	Yes		No		None		Yes	Folic Acid/Folate		Very	Bottled	Sometimes	2-3 times month	Almond		0.00842	Ensure	0.083	2	0	0.5	0	0	1	0.286	0.083	0.143	0	0	0.5	0	0.083	0	0.786		0.143	0.286	0	0	0	0.286	0	0	0.5
NCS244	Visit 1	No	GDM diet- ate differently	No		Diabetic		Yes	Prenatal Vitamins		Very	Bottled	Sometimes	3-4 times week	corn flakes		0.00272		0.5	2	0	0	0	0	1	0.5	0	0.143	0.5	0	0.5	0.286	0.033	0.5	0.786	0.5	0.286	0.143	0.286	0	0.143	0.143	0.143	0.033	0.143
NCS245	Visit 1	Yes		No		None		Yes	Prenatal Vitamins		Very	Bottled	Never	1 time day	Honey Nut Cheerios	Honey Bunches of Oats	0.00842		1	2	1	1	1	0	2	0.286	0.033	0.143	1	0	0.5	1	0.143	0.033	0.286	1	1	0	1	0	0.143	0	0	0.143	0.5
NCS246	Visit 1	No	She eats native Hondoras food. Neighbors are Mexican. Each eat their native foods	No		Other	Dr stated she was too heavy and to eat less tortialls, so decreased cards and no caffeine	Yes	Prenatal Vitamins		Very	Bottled	Never	1 time day	Frosted flakes	Dora the Explorer Cinnamon cereal	0.00272		1	4.5	0	1	0	0	1	0	0	0.143	1	0	0.143	0	0	0	0.5	0	1	0	0	0	0	0.033	0	0	0.143
NCS247	Visit 1	Yes		No		None		Yes	Prenatal Vitamins, Iron		Very	Bottled	Sometimes	1 time day	Honey Bunches of Oats		0.00272		1	2	1	1	1	0	0.5	1	0	0.143	0.286	0	0.286	0	0.033	0.033	0.286	0	0.143	0.286	1	0	0.286	0	0	0.033	0
NCS248	Visit 1	Yes		No		None		Yes	Prenatal Vitamins		Very	Bottled	Sometimes	1 time week	Cheerios	Frosted Flakes	0.00272	lactose free	0.143	2	0.143	1	1	0.143	1	0.143	0.143	0.143	1	0	0.143	1	0.143	0.143	0.143	0.143	0.143	0	0.143	0	0.033	0.083	0.143	0.143	1
NCS249	Visit 1	Yes		No		Diabetic	No tortillas	Yes	Prenatal Vitamins		Mostly	Bottled	Sometimes	3-4 times week	Cheerios		0.00272		0.5	2	0	0	0	0	0.5	1	0	0	1	0	0.286	1	0	0	0.286	0	0.143	0.143	1	0	0	0	0	0	0.286
NCS250	Visit 1	Yes		No		None		Yes	Prenatal Vitamins, Folic Acid/Folate		Moderately	Bottled	Sometimes	2 times week	Cheerios		0.00272		0.286	1	0.286	0.286	0.286	0	2	0.143	0.143	0	0.5	0	0.286	0.5	0	0.286	1	0	0.286	0	0.286	0	0.5	0	0	0	0.5
NCS251	Visit 1	Yes		No		None		Yes	Prenatal Vitamins		Very	Bottled	Sometimes	2-3 times month	Cream of Wheat		0.00272		0.083	0.5	0	0	1	0.033	1	0.5	0.143	0.286	0.5	0.286	0.5	0.286	0	0	2	0.5	0.143	0	0.5	0	0	0	0	0	0.286
NCS252	Visit 1	Yes		No		None		Yes	Prenatal Vitamins		Not at all	Filtered	Sometimes	2-3 times month	Cocoa Puffs	Fruit Loops	0.00272		0.083	0.5	1	0.083	2	2	0.083	0.033	0.286	0.083	0.143	0	0.083	0.083	0.5	0.286	1	0	0.5	0	0	0.786	0.083	0.786	0.786	0	0
NCS253	Visit 1	Yes		No		None		Yes	Prenatal Vitamins		Very	Bottled	Sometimes	1 time week	Corn Flakes		0.00272		0.143	0.143	0.5	0.5	0.143	0	2	0	0	0.143	0.5	0	1	0.5	0.083	0	1	1	0.286	0.286	0	0.286	0	0.5	0	0	0.143
NCS254	Visit 1	Yes		No		None		No			Moderately	Bottled	Never	never			0.00272		0	2	0	0.143	0.143	0	1	1	0	0.5	0.143	0	2	0	0.033	1	0	0	0.286	0	0.286	0	0	0	0	0.033	0.143
NCS255	Visit 1	Yes		No		None		Yes	Prenatal Vitamins		Moderately	Bottled	Sometimes	3-4 times week	Cocoa Puff	Frosted Flakes	0.00272		0.5	0.5	1	0.286	1	0.5	0.5	0.5	0.143	0	0.5	0.033	0.286	1	0.143	0.143	0.286	0.143	0.143	0	0.143	2	1	1	0.143	0.143	0.5
NCS256	Visit 1	Yes		No		None		Yes	Prenatal Vitamins		Very	Bottled	Sometimes	1 time day	Kellogs Corn Flakes	Cheerios - Honey Nut	0.00842		1	1	1	0.033	1	0	1	0.5	0	0.033	1	0	0.143	0.083	0.033	0.083	1	1	0.286	0.033	0.083	0	1	0	0	0	0
NCS257	Visit 1	No	went to nutritionist in early pregnancy- eats low sugar, increae protein and veggies	No		None		Yes	Prenatal Vitamins		Very	Bottled	Sometimes	3-4 times week	corn flakes		0.00272		0.5	0.786	0	0.5	0.143	0.033	2	1	0	0	0.786	0	0.5	0	0.033	0	1	1	0	0.033	0.786	0	0	0.033	0	0	0.143
NCS258	Visit 2	No		No		None		Yes	Prenatal Vitamins, Folic Acid/Folate		Very	Bottled	Sometimes	1 time week	Honey Nut Cheerios		0.00272		0.143	1	0.286	0	1	0.143	1	0.286	0	0.143	0.286	0	1	0.143	0.033	0.033	0.143	0.033	0.286	0	0.143	0	0	0	0	0.033	0.5
NCS259	Visit 1	No	ate more than eveyone else	No		None		Yes	Prenatal Vitamins		Mostly	Bottled	Sometimes	1 time day	Fiber cereal		0.00272		1	1	0.286	1	0.083	0.033	1	0.083	0	0.143	0.083	0.083	0.5	0	0.033	0.083	1	0	0.143	0.5	0.143	0.083	0	0.033	0.083	0	1
NCS260	Visit 1	No	ate more; ate more tortillas than she didn’t eat before	No		None		Yes	Prenatal Vitamins, Folic Acid/Folate		Very	Bottled	Sometimes	2 times week	Cheerios		0.00272		0.286	0.5	0	1	2	0	1	0.5	0.083	0.083	0.5	0	0.5	0.286	0.033	0.033	0.5	0.5	0.286	0.286	0.286	0	0.083	0	0	0	0
NCS261	Visit 1	No		No		Other	salads	Yes	Prenatal Vitamins		Somewhat	Bottled	Never	2 times week	Diet cereal - Flax		0.00272		0.286	1	0	0.286	0	0.033	1	1	0	0.033	1	0	0.5	0.033	0.033	0	0.033	0	0.143	0.033	0.5	0.5	0	0	0.083	0.033	1
NCS262	Visit 1	No	diabetic diet	No		Diabetic		Yes	Prenatal Vitamins		Very	Bottled	Sometimes	3-4 times week	Cheerios		0.00272		0.5	1	0	0	0	0	0.786	0.786	0	0.143	0.5	0	1	1	0	0	0.5	0	0.286	0.143	0.786	0	0.286	0	0	0.033	1
NCS263	Visit 1	No	only consume 2 mealse a day and fruit	No		None		Yes	Prenatal Vitamins		Somewhat	Bottled	Sometimes	3-4 times week	Cheerios		0.00272		0.5	0.5	0.286	1	0.143	0.286	0.786	0.5	0.286	0	0.286	0	0.143	0.286	0.033	0	0.5	0.286	0.286	0.083	0.083	0	0.286	0.286	0	0	0.083
NCS264	Visit 1	Yes		No		None		Yes	Prenatal Vitamins		Somewhat	Filtered	Never	1 time week	Cream of Wheat		0.00272		0.143	0.033	0.143	0.033	0.143	0	1	0.143	0	0	0.286	0	0.083	1	0	0.033	1	1	0.143	0	0	0.286	0.033	0.143	0	0	0
NCS265	Visit 1	Yes		No		Diabetic		Yes	Prenatal Vitamins		Not at all	Bottled	Sometimes	5-6 times week	Cheerios		0		0.786	2	0	0.083	0.786	0	1	0.786	0.083	0.286	0.786	0	0.143	0.786	0.033	0.786	0.143	0	0.286	0	0.786	0.083	0	0.143	0	0	0
NCS266	Visit 1	Yes		No		None		Yes	Prenatal Vitamins		Not at all	Bottled	Never	2-3 times month	corn flakes		0.00842		0.083	2	1	1	0.286	0	0.5	0.143	0.5	0	1	1	0	0	0.083	0.143	0.286	0.5	0.286	0.143	0.083	0.143	0	0	0	0.083	0
NCS267	Visit 1	No	eat out more - pt family	No	NKFA	None		Yes	Prenatal Vitamins, Iron, Folic Acid/Folate		Not at all	Bottled	Sometimes	1 time day	Cheerios	Lucky	0.00272		1	2	0.143	1	0	0.143	0.143	0.143	0.143	0.143	0	0.143	2	1	0.143	0.143	1	1	1	0.143	1	2	1	1	1	0.033	0.143
NCS268	Visit 1	No	vegetables are different	No		None		Yes	Prenatal Vitamins		Not at all	Bottled	Sometimes	never			0.00842		0	2	1	0.083	2	0	1	0.143	0	0.033	0.286	0	0.286	1	0	0	2	2	1	0	0	1	1	0	0	0	0.033
NCS269	Visit 1	Yes		No	Pork, religion no allergy	None		Yes	Prenatal Vitamins, Iron, Calcium, Folic Acid/Folate		Very	Bottled	About half the time	1 time day	Cheerios		0.00272		1	1	0	0.5	0.143	0	1	0.5	0.286	0	1	0	0.286	0.033	0	0	0	0	0	0	0.5	0.033	0	0	0	0	1
NCS270	Visit 1	Yes		No		None		Yes	Prenatal Vitamins, Iron, Calcium, Folic Acid/Folate		Very	Bottled	Sometimes	1 time week	Cheerios	Frosted Flakes	0.00272		0.143	2	2	2	0.033	1	2	1	0.143	0.286	0.033	0.5	1	0	0.033	0.083	0.143	0	0.083	0.033	1	0.033	0.033	0.286	0.143	0.033	0.5
NCS271	Visit 1	Yes		No		None		Yes	Prenatal Vitamins		Very	Bottled	Never	1 time week	Corn Flakes		0.00272		0.143	0.143	0	0.286	0	0.286	1	0.143	0.083	0.143	1	0.286	0.143	0	0.033	0.033	2	2	0.143	0.286	0.143	2	0.286	0.143	0.033	0.083	0
NCS272	Visit 1	No		No		None		Yes	Prenatal Vitamins		Very	Bottled	Sometimes	1 time day	oat bran		0.00272		1	2	0	0.143	0.143	1	1	0.5	0.143	0	2	0	0.5	0.286	0.033	0.033	1	1	0.286	0	0.5	0.286	0	0.286	0	0	0.5
NCS273	Visit 1	No	Don't eat out	No		None		Yes	Prenatal Vitamins		Very	Bottled	Never	2 times week	hot-oatmeal, cold- honey nut cheerios		0.00272	1%, 0.5%, or low-fat milk	0.286	1	0	1	0.5	0.083	2	0.286	0.5	0.5	0.5	0.143	0.5	0	0	0.5	0	0	0.5	0.033	0.786	0.143	0	0	0	0	0.5
NCS274	Visit 1	Yes		No		None		Yes	Prenatal Vitamins, Iron		Mostly	Bottled	Never	2 times week	sugar free - pt unsure		0.00272		0.286	1	0.083	0.033	0	0.033	0.033	0.286	0.143	0	2	0	0.286	0.286	0.033	0.033	0.143	0	0.033	0.083	0.033	0.033	0.033	1	0.033	0	0
NCS275	Visit 1	Yes		No		None		Yes	Prenatal Vitamins		Very	Bottled	Sometimes	1 time day	Honeynut Cheerios		0.00272		1	2	0	1	0.5	0.5	0.5	0.5	0	0.5	0.5	0.5	0	0.5	0.083	0.083	0.5	0.286	0.786	0.143	0.286	0	0	0.286	0	0	0
NCS276	Visit 1	Yes		No		None		Yes	Prenatal Vitamins		Somewhat	Bottled	Sometimes	1 time week	Honey Nut Cluster		0.00272		0.143	1	0.286	4.5	0.286	0	0.786	1	0.143	0.286	0.5	0.286	0.286	0.286	0.083	0.033	0.5	0.5	0.286	0.143	0.286	1	1	0.143	0.286	0	0.143
NCS278	Visit 1	No	less greasy food and less salt than family and neighbors	No		None		No			Very	Bottled	Never	1 time week	oatmeal	cornflakes	0.00272		0.143	1	0	0	1	0	1	2	0	0	1	0	1	0.033	0	0.033	0	0	0.033	0	0.286	0	0	0	0	0	0.143
NCS279	Visit 1	Yes		No		None		Yes	Prenatal Vitamins, Iron, Folic Acid/Folate		Very	Bottled	Never	3-4 times week	Honey Grahams	Cornflakes	0.00272		0.5	1	2	1	0	0	1	0.5	0.083	0	1	0.033	1	2	0	0.143	0.143	0.143	0.143	0.143	0.286	0.5	0.286	0	0	0	0.033
NCS280	Visit 1	Yes		No		None		Yes	Prenatal Vitamins		Somewhat	Bottled	Never	3-4 times week	Dora Cereal		0	not sure	0.5	0.5	0	0	0	0	0.083	0.083	0.286	0.5	2	0	0.286	0	0	0	0	0	0.5	0	0.286	0.143	0	0.143	0	0	0.143
NCS281	Visit 1	Yes		No		None		No			Very	Bottled	Sometimes	1 time day	corn flakes		0	lactose free	1	1	0	1	0	0.143	2	0.286	0	0.143	0.286	0.143	0.143	0.5	0	0.143	0	0	0.143	0	0.5	0	0	0	0	0	0
NCS282	Visit 1	Yes		No		None		Yes	Folic Acid/Folate		Somewhat	Bottled	Sometimes	3-4 times week	fruit loops		0.00842		0.5	0.786	0.083	0.143	0.5	0.033	0.286	0.286	0.143	0.143	0.5	0	0	0.5	0.083	0	0.286	0.143	0.286	0	0.143	0.5	0.5	0.5	0	0	0
NCS283	Visit 1	No	unsure	No		Diabetic		Yes	Prenatal Vitamins, Iron		Very	Bottled	Never	2 times week	Cheerios	Corn Flakes	0.00272		0.286	0.286	0	0	0	0	1	1	0	0	0.286	0.5	0.143	0.5	0.083	0.033	0.286	0	0.286	0	0.286	0	0.083	0	0	0	0.083
NCS284	Visit 1	Yes		No		None		No			Somewhat	Bottled	Most of the time	1 time week	corn flakes		0.00842		0.143	0.143	0.286	1	0.5	0.286	2	0.286	0	0.5	1	0.143	0.286	0	0	0.286	1	0	0.5	0	0	0.143	0	0.033	0	0.5	0
NCS285	Visit 1	No	less sugar, carbs, more veggies	No		Diabetic		Yes	Prenatal Vitamins		Very	Bottled	Sometimes	1 time day	otameal		0.00272		1	2	0.286	0	0	0	1	0.5	0.083	0.083	0.5	0.5		1	0.083	0.083	1	0.083	0.5	1	1	1	0	0.286	0	0	0
